# Supplementary material for: Surface-Imprinted Acrylamide Polymer-Based Reduced Graphene–Gold Sensor in Rapid and Sensitive Electrochemical Determination of αB-Conotoxin
Source: Sensors (Basel). 2025 Feb 26;25(5):1408. doi: 10.3390/s25051408 (PMC11902586; doi:10.3390/s25051408)
Supplement: Supplementary file 1 [file sensors-25-01408-s001.zip]

Archive with 1 entries (1 files):
- sensors-3451721-Supplementary.pdf
